# Supplementary material for: A novel methodology utilizing microchip implants to monitor individual activity and body temperature for assessing knee pain in group-housed rats
Source: Sci Rep. 2024 Jul 23;14:16909. doi: 10.1038/s41598-024-67024-7 (PMC11266718; doi:10.1038/s41598-024-67024-7)
Supplement: Supplementary file 2 — Supplementary Tables. [file 41598_2024_67024_MOESM2_ESM.xlsx]

## Sheet: Data sheet
	Supplementary Table 2 Numerical data for each figure
		Figure 2a						Figure 2b															Fig 2c-d						Figure 3a-c					Figure 3d												Figure 4
																							Awakening period											Incapacitance test												Awaking period
		Awakening period						Sleeping period																MIA-PBS	MIA-BM	T-test P value				CGRP positive fiber density (numbers/mm2)																	Isolation
			MIA-PBS	MIA-BM					MIA-PBS	MIA-BM													Day	Mean(±SD)	Mean(±SD)					MIA-PBS	MIA-BM				MIA-PBS	MIA-BM										Day	Mean(±SD)	T-test P value
		Day	Mean(±SD)	Mean(±SD)	T-test P value			Day	Mean(±SD)	Mean(±SD)	T-test P value												pre inj	37.1±0.2	37.2±0.2	np				Mean(±SD)	Mean(±SD)	T-test P value		Day	Mean(±SD)	Mean(±SD)	T-test P value									pre inj	1
		pre inj	1	1				pre inj	1	1													0	36.8±0.2	36.9±0.2	np			Average	13±5.6	4±1	0.051		0	0.50±0.03	0.50±0.03										0	0.82±0.19	<0.01
		0	0.54±0.17	0.53±0.14		#		0				*											1	36.8±0.2	36.8±0.2	np								1	0.33±0.03	0.34±0.03										1	0.84±0.13	<0.01
		1	0.75±0.17	0.74±0.17		#		1	0.65±0.12	0.73±0.14		#											2	36.8±0.2	36.9±0.2	np								4	0.32±0.03	0.33±0.03										2	0.84±0.14	<0.01
		2	0.79±0.20	0.77±0.14		#		2	0.58±0.11	0.64±0.10		#											3	36.9±0.1	36.9±0.2	np			Cellularity score					8	0.35±0.04	0.41±0.03	0.01									3	0.81±0.12	<0.01
		3	0.84±0.15	0.84±0.18		#		3	0.63±0.13	0.64±0.13		#											4	36.7±0.1	36.9±0.2	<0.01				MIA-PBS	MIA-BM			10	0.41±0.02	0.45±0.02	<0.01									4	0.75±0.16	<0.01
		4	0.78±0.14	1.12±0.28	<0.01			4				*											5	36.8±0.1	36.9±0.2	0.03				Mean(±SD)	Mean(±SD)	T-test P value		14	0.39±0.02	0.45±0.03	<0.01									5	0.79±0.15	<0.01
		5	0.84±0.11	1.04±0.25	<0.01			5	0.53±0.16	0.63±0.11	<0.01												6	36.7±0.2	36.9±0.1	<0.01			Average	2.5±0.5	2.2±0.4	0.26														6	0.71±0.14	<0.01
		6	0.64±0.13	0.83±0.15	<0.01			6				*											7	36.8±0.2	36.9±0.1	np								Calculation												7	0.77±0.16	<0.01
		7	0.72±0.09	0.91±0.20	<0.01			7	0.65±0.14	0.90±0.21	<0.01												8	36.7±0.2	37.0±0.1	<0.01								Weight distribution of ipsilateral hind limb rate (%) = ipsilateral weight/(ipsilateral weight + contralateral weight) × 100												8	0.69±0.16	<0.01
		8	0.71±0.12	0.92±0.21	<0.01			8				*											9	36.8±0.2	36.9±0.2	np			OARSI histological score																	9	0.76±0.18	<0.01
		9	0.81±0.14	1.06±0.23	<0.01			9	0.50±0.12	0.74±0.15	<0.01												10	36.7±0.2	36.8±0.2	np				MIA-PBS	MIA-BM															10	0.73±0.17	<0.01
		10	0.81±0.14	0.97±0.19	<0.01			10	0.54±0.14	0.73±0.17	<0.01												11	36.8±0.2	36.8±0.2	np				Mean(±SD)	Mean(±SD)	T-test P value														11	0.74±0.17	<0.01
		11	0.82±0.15	0.93±0.15	<0.01			11				*											12	36.8±0.2	36.9±0.2	np			Average	14.3±4.5	13±4.1	0.61														12	0.74±0.18	<0.01
		12	0.75±0.17	0.88±0.13	<0.01			12	0.58±0.10	0.65±0.18	<0.01												13	36.8±0.2	36.8±0.2	np																				13	0.72±0.16	<0.01
		13	0.78±0.11	0.95±0.16	<0.01			13	0.50±0.11	0.57±0.15	<0.01												14	36.6±0.2	36.7±0.1	np																				14	0.70±0.17	<0.01
		14	0.76±0.14	0.93±0.25	<0.01			14	0.84±0.20	1.12±0.21	<0.01
																																														Calculation
		Calculation						Calculation															Sleeping period																							Awakening period
		Awakening period						Sleeping period																MIA-PBS	MIA-BM	T-test P value
																							Day	Mean(±SD)	Mean(±SD)																					each rat
		each rat						each rat															pre inj	36.3±0.2	36.3±0.2	np																				Pre inj =	total activity counts for 7 days 7
		Pre inj =	total activity counts for 7 days 7					Pre inj =	total activitiy counts for 6 days 6														0	36.4±0.2	36.4±0.2	np
																							1	36.4±0.2	36.5±0.2	np																				Day 0 =	total activity counts of day 0 pre inj
		Day 0 =	total activity counts of day 0 pre inj					Day 1 =	total activity counts of day 1 pre inj														2	36.4±0.2	36.4±0.2	np
																							3	36.4±0.2	36.4±0.2	np
																							4	36.3±0.1	36.3±0.2	np
							* As indicated in Fig.1c and d, data from this time period was not included in the analysis because the intervention was performed on rats on this day.																5	36.1±0.2	36.1±0.2	np
																							6	36.2±0.2	36.2±0.2	np
																							7	36.3±0.2	36.4±0.2	np
																							8	36.2±0.2	36.1±0.2	np
							# The average area under the curve (AUC) for each group (MIA-PBS and MIA-BM) was calculated to assess the cumulative effect across the observation period.																9	36.1±0.1	36.1±0.2	np
							First, the AUC was delineated for each day and group from day4, when injection intervention began, followed by the calculation of the cumulative area up to each day.																10	36.1±0.2	35.9±0.2	0.02
							Subsequently, these cumulative areas were compared using a T-test.																11	36.1±0.2	36.1±0.2	np
																							12	36.1±0.2	36.1±0.2	np
																							13	36.0±0.2	36.0±0.3	np
																							14	36.0±0.2	36.0±0.2	np
																							Calculation
																							each rat
																							Pre inj =	body temperature for 7 days 7
